# Supplementary material for: Increasing the Efficacy of Treatment of Staphylococcus aureus–Candida albicans Mixed Infections with Myrtenol
Source: Antibiotics (Basel). 2022 Dec 2;11(12):1743. doi: 10.3390/antibiotics11121743 (PMC9774912; doi:10.3390/antibiotics11121743)
Supplement: Supplementary file 1 [file antibiotics-11-01743-s001.zip]

Archive with 1 entries (1 files):
- antibiotics-2071664-supplementary.pdf
